# Supplementary material for: Sulfobutylation of Beta-Cyclodextrin Enhances the Complex Formation with Mitragynine: An NMR and Chiroptical Study
Source: Int J Mol Sci. 2022 Mar 31;23(7):3844. doi: 10.3390/ijms23073844 (PMC8998676; doi:10.3390/ijms23073844)
Supplement: Supplementary file 1 [file ijms-23-03844-s001.zip]

Archive with 1 entries (1 files):
- Mitragynin-supplementary_final.pdf
